# Supplementary material for: Abdominal Obesity and Brain Atrophy in Type 2 Diabetes Mellitus
Source: PLoS One. 2015 Nov 11;10(11):e0142589. doi: 10.1371/journal.pone.0142589 (PMC4641595; doi:10.1371/journal.pone.0142589)
Supplement: S1 Dataset — (CSV) [file pone.0142589.s001.csv]

id	dm	age	sex	meansteps	bmi	whr	gmvolml	totalintracranialvol
1	0	62	1	4152	17.5	0.835202	589.62	1371.74
2	0	71	1	9716	23.1	0.902132	598.17	1323.36
3	0	74	1	5966	25.6	0.988731	755.63	1552.76
4	0	73	1	7177	29.4	0.987773	679.07	1451.57
7	1	65	1	8490	27.4	1.02082	619.69	1417.39
8	0	78	1	4355	29	0.920471	563.34	1560.74
10	0	66	1	10432	26.1	0.943992	631.34	1514.96
13	0	63	1	1763	27.4	0.980392	628.96	1449.64
16	0	73	0	8024	29.9	0.906692	478.73	1116.15
17	0	63	0	9825	29	0.917431	530.67	1146.18
18	0	65	0	6994	26.6	0.806122	563.59	1287.86
19	1	71	1	5313	30.2	0.963202	593.02	1386.14
20	0	67	1	13837	23.4	0.924413	544.1	1244.55
21	1	64	1	6392	32.6	0.962199	570.92	1416.78
22	0	62	0	6035	31	0.930834	596.34	1354.44
24	1	71	1	6970	20.9	0.870523	623.58	1364.22
25	0	72	0	9087	24.5	0.851149	568.1	1298.84
26	0	80	1	3875	28.2	1.01887	669.41	1601.13
27	0	76	1	7813	24.8	0.933	598.87	1522.25
28	0	77	0	4334	26.1	0.896104	503.56	1252.72
29	0	79	0	2610	26.2	0.810961	581.86	1470.25
31	0	78	1	9874	21	0.851131	637.98	1589.21
32	0	62	0	2744	29.2	0.879841	532.8	1331.36
33	0	65	0	8499	21.5	0.726714	561.62	1264.54
34	0	78	1	2943	27.2	0.925926	553.29	1420.85
35	1	78	1	2074	27.7	0.899175	624.1	1568.68
37	0	70	1	13407	24.4	0.9499	631.15	1452.88
38	0	78	1	4176	28.3	0.906191	556.01	1349.38
39	0	62	1	9286	28	0.945728	643.2	1467.87
40	0	76	0	5594	28.7	0.858341	579	1450.27
41	0	66	1	3203	28.6	0.929524	532.26	1266.36
42	1	79	0	2267	24.9	0.989226	470.55	1260.67
43	0	77	0	3832	29.8	1.01116	480.51	1363.24
44	0	62	0	11411	22.1	0.757732	612.45	1290.54
45	0	75	0	6017	24.8	0.885572	539.2	1327.64
46	0	73	1	2363	27.7	0.969238	591.21	1391.34
47	0	76	1	14937	29	0.975143	618.03	1552.72
48	0	67	0	3640	25	0.934816	528.22	1224.52
50	0	69	1	5873	28.9	0.950206	645.55	1667.91
51	0	79	0	3035	26.1	0.88221	467.44	1167.07
53	0	61	1	5782	32.4	0.959201	691.38	1578.34
55	0	70	0	9394	25.3	0.79798	504.06	1151.9
56	0	69	0	1420	19.1	0.759358	552.13	1328.46
57	0	69	1	4939	28.7	0.999035	626.26	1473.53
59	0	64	0	9468	24.9	0.753333	592.95	1301.88
60	0	75	1	1935	35.2	1.17091	655.26	1618.73
61	1	74	1	2009	28.6	0.972919	539.8	1495.91
62	0	64	0	10251	33.1	0.900344	555.17	1195.91
65	0	78	0	1957	26.1	0.989909	578.83	1465.39
66	0	71	1	11503	27.5	0.942222	634.21	1536.42
67	1	70	1	6418	21.9	0.955899	639.59	1517.04
69	0	79	1	3556	25	0.969388	503.37	1540.22
70	0	74	0	5251	30.1	0.886801	514.68	1140.83
72	0	79	0	5017	26.6	0.873786	462.21	1122.91
73	0	68	1	9257	29.4	1.0083	566.32	1452.34
75	0	69	1	5322	27.5	0.92233	683.12	1590.22
76	0	77	0	8636	25.4	0.880988	465.31	1159.71
80	0	62	0	4531	33.4	0.905567	579.29	1276.57
82	0	61	0	6771	25.2	0.833793	534.99	1159.73
83	0	65	1	5771	29.7	1.03602	565.05	1387.72
84	0	67	0	8875	29.6	0.891365	602.59	1332.11
85	1	73	1	4904	29.1	0.943669	560.16	1368.17
86	0	73	0	1876	28.1	0.874576	584.93	1440.64
87	0	77	1	5365	25.3	1.01527	580.23	1431.72
88	0	69	1	5605	29.9	1.00971	634.44	1456.63
92	0	61	0	13083	25	0.747525	616.76	1337.81
94	0	74	0	5450	22.8	0.826742	559.9	1301.87
95	0	71	0	5969	26	0.86	498.29	1137.28
96	0	77	0	3633	28.5	0.769231	479.94	1314.87
97	0	76	1	5822	24.5	0.898148	615.31	1684.65
98	0	67	0	1276	30.3	0.898734	538.23	1382.52
99	1	80	1	1376	23.4	0.974227	556.49	1421.07
100	0	63	1	7291	30.8	0.947368	670.4	1464.8
101	0	76	0	8362	25.1	0.929245	640.36	1447.68
105	0	81	1	4109	21.6	0.845	621.7	1495.11
106	0	79	1	4557	27.5	0.971154	536.03	1419.78
108	0	68	1	8072	30.3	0.953271	578.99	1371.49
109	0	62	1	5604	30.2	1.01622	671.33	1526.96
110	0	82	1	1257	27.8	0.981651	551.13	1456.79
111	1	84	0	2024	24.6	0.812933	478.09	1189.52
113	0	85	1	6274	24.9	0.866029	566.65	1534.26
114	1	84	0	2942	29.8	1.01442	539.86	1501.25
115	0	82	0	854	23.2	0.828385	562.6	1422.02
116	0	67	0	9864	24.7	0.896373	527.49	1455.68
117	1	81	0	4501	31.2	0.881818	515.18	1263.91
120	0	84	1	1522	23.8	0.950495	522.38	1431.94
121	0	82	0	3655	26.4	0.767123	493.54	1354.2
122	0	82	0	2409	21.5	0.82	543.36	1421.08
123	0	84	0	6528	34.7	0.865225	475.25	1368.01
124	0	71	0	11025	24.7	0.968074	618.59	1450.57
126	0	73	1	5054	24.8	0.94	631.09	1466.52
127	0	64	0	4993	35.3	1.03684	596.27	1523.88
129	0	82	1	3243	27.9	0.962617	471.17	1279.02
130	0	82	1	2217	24	0.965391	517.09	1368.53
132	0	81	1	3530	24.2	0.974573	578.8	1519.75
135	0	83	1	1715	24.9	0.932323	585.12	1464.63
137	0	84	1	710	24.2	1.00199	606.2	1558.43
139	0	77	1	6444	23.1	0.892048	635.2	1654
140	0	83	0	4270	18.1	0.775956	462.52	1260.76
142	0	76	0	4848	23.8	0.883966	540.55	1312.16
143	0	69	1	9340	27	0.983886	615.95	1529.91
144	0	65	1	5924	22.9	0.89697	642.8	1492.09
145	0	83	1	5578	22.7	0.92268	513.61	1442.03
147	0	79	0	8371	31.5	0.778061	506.04	1287.65
148	0	74	0	4500	29	0.777883	551.97	1171.55
151	0	86	0	5758	21.4	0.778626	493.67	1318.17
153	0	63	1	9947	23.4	0.887984	611.19	1428.26
154	0	72	1	4902	32.3	0.976129	488.9	1175.12
155	0	81	0	3635	20.1	0.817204	448.71	1274.99
156	1	79	0	2933	31.8	1.03585	560.52	1532.37
157	0	71	1	2929	28.9	0.948797	617.95	1433.29
158	0	77	1	6893	26.2	1.03	628.47	1585.85
159	0	85	1	4628	25.6	0.959543	505.12	1310.43
161	0	67	0	5341	28	0.821109	601.18	1255.88
162	0	75	1	2717	27.1	0.980778	612.08	1607.34
163	0	85	1	1103	23.2	0.871542	646.62	1778.1
164	0	62	0	5080	29.2	0.848624	721.85	1547.91
166	0	79	1	7724	26.5	0.922721	565.21	1419.26
167	0	65	1	4982	28.2	0.915925	655.71	1477.72
168	0	64	1	8537	22.9	0.867292	688.67	1506.49
169	0	72	0	2457	28	0.805769	554.77	1246
170	0	76	1	5919	24.2	0.988347	680.3	1641.44
171	0	65	1	4993	34.1	1.10133	582.75	1433.82
172	0	75	1	2971	28.8	0.932504	641.28	1608.01
173	1	66	0	5383	28.3	0.843128	557.64	1261.45
174	0	67	1	6328	39.2	1.03902	577.15	1438.25
176	0	69	0	8659	33.6	0.884297	546.73	1198.34
177	0	79	0	5990	27.1	0.811927	522.01	1327.91
178	0	77	0	5511	20.6	0.773065	531.87	1362.87
179	0	67	0	5490	29.3	0.953052	566.74	1357.05
180	0	63	0	11462	24.3	0.819947	516.08	1175.7
181	0	85	0	1550	25.3	0.881409	504.91	1195.54
182	1	71	1	15145	25.4	0.962209	607.37	1398.01
185	1	69	1	4017	27.1	1	616.25	1435.86
186	0	69	0	929	29.3	0.897368	554.3	1361.96
187	0	65	0	7452	27.9	0.940909	594.58	1381.32
189	0	75	1	1946	24.3	0.890476	525.98	1370.12
190	0	79	1	1896	23.3	0.956701	504.66	1436.77
191	1	68	1	8737	32.6	0.94478	600.72	1460.19
194	0	78	0	6850	27.7	0.878788	594.11	1406.56
197	0	77	0	6954	26.1	0.931467	549.18	1349.73
199	1	68	1	10651	28.6	1.02565	568.69	1633.63
200	1	71	1	3135	29.2	1.03088	672.28	1489.96
202	0	77	0	3124	34.3	0.888629	551.7	1331.2
204	0	83	1	838	22.6	0.939092	566.36	1489.83
205	1	72	1	2753	30	1.04368	599.98	1445.76
206	0	68	0	6937	27.8	0.901825	649.43	1606.57
207	0	62	0	18904	20.2	0.786704	539.34	1297.97
208	0	66	1	3455	28.3	1.0371	634.1	1391.43
209	0	67	0	5150	17.4	0.897587	527.49	1319.02
211	0	67	1	7815	25.6	0.972576	646.64	1546.08
212	0	85	0	2319	24.5	0.819002	555.77	1333.62
214	0	80	1	1789	25.1	0.965877	621.31	1628.61
215	0	61	1	7836	25.1	0.98787	677.41	1715.49
216	0	64	0	7253	25.6	0.898239	640.07	1471.71
217	1	74	1	6701	28.6	1.01779	592.87	1387.87
218	0	80	0	5218	29.5	0.762307	587.74	1412.65
219	0	71	0	9813	24.4	0.797943	541.67	1334.02
220	0	66	0	14980	31	0.938814	590.56	1280.27
221	1	72	0	5073	29.9	0.95	507.53	1292.11
222	0	77	1	7420	33.1	1.18468	629.82	1489.14
224	0	66	0	4192	37	0.937343	507.08	1252.48
225	0	74	1	12449	24.3	0.878431	653.43	1467.24
226	1	75	0	2558	41	0.798348	530.31	1309.42
227	0	67	1	5132	26.9	0.988235	676.43	1654.93
229	0	62	1	11279	26.9	0.945199	663	1571.26
230	0	70	0	9873	23.4	0.731658	604.31	1298.76
232	0	74	1	7202	26.1	0.987787	628.7	1518.79
234	0	81	1	6434	27.5	0.973659	536.18	1328.61
235	0	64	0	6519	25.3	0.841899	597.2	1299.03
238	0	65	1	5931	26.4	0.977583	577.55	1341.11
239	0	68	1	9102	19.1	0.777716	531.66	1221.6
240	0	80	1	3899	27.8	0.912037	612.5	1592.48
241	0	75	0	2903	25.9	0.787194	501.65	1236.48
243	0	66	0	7402	27.7	0.87842	531.95	1281.07
244	0	70	0	5428	29.7	0.832872	558.69	1245.89
245	0	68	1	3631	38.5	0.982272	664.49	1471.14
247	0	64	0	7791	34	0.800794	584.77	1319.77
248	0	68	0	10733	27.3	0.889756	559.05	1303.96
249	0	84	1	4668	27.7	0.948325	655.88	1747.13
250	0	75	1	2452	30.2	0.964255	602.41	1513.78
251	0	85	0	4802	25.7	0.739423	493.24	1147.9
252	0	69	0	10644	27.6	0.790828	566.08	1335.48
254	0	71	1	7445	25.7	1	649.18	1499.94
255	1	73	1	5277	26.4	0.964519	611.22	1505.81
256	1	69	1	3865	34.4	1.00855	641.05	1512.26
257	0	65	0	4807	30	0.886275	580.16	1300.54
260	0	84	1	5782	22.4	0.906394	560.15	1417.65
262	0	61	0	5063	38.2	0.822214	604.09	1531.02
263	0	73	1	6848	30.5	0.968582	605.81	1433.68
264	0	74	0	6609	27.1	0.872392	582.51	1296.81
265	0	78	0	6007	20	0.755432	567.45	1408.42
266	0	75	1	11854	26.7	0.921348	679.89	1689.78
267	0	66	1	11693	24.7	0.958231	642.88	1813.39
268	0	65	0	337	36.6	0.946565	566.83	1447.6
269	0	63	0	7636	32.8	0.791471	598.79	1419.89
270	0	68	1	5340	29.3	0.981236	588.93	1482.71
271	0	80	0	5045	24.9	0.766169	542.6	1396.29
272	0	68	0	8900	25.1	0.771211	660.98	1442.31
273	0	78	1	2142	24.5	0.950868	481.83	1206.85
274	0	69	0	7938	33.4	0.7224	530.48	1277.3
275	0	73	0	4701	33.9	0.867387	527.68	1335.82
277	0	69	1	3779	34.6	1.08235	688.2	1674.27
279	0	62	0	7860	40.5	0.90953	531.57	1201.28
281	0	67	1	10442	24.6	0.905334	632.02	1435.36
282	0	69	0	5825	27.6	0.826923	509.14	1165.04
284	0	78	0	10705	25.7	0.910891	555.12	1222.35
285	0	80	1	6064	26.4	0.904471	608.49	1498.89
286	0	62	1	3093	28.4	0.90566	668.69	1556.45
287	0	68	1	5454	31.8	0.922334	600.68	1367.54
289	0	85	1	8558	25.7	0.787037	557.49	1416.07
290	1	68	1	3279	39.9	1.00118	639.42	1660.98
291	0	73	1	11036	32.4	0.897458	552.36	1581.69
292	0	67	0	7412	25.3	0.741147	641.34	1331.2
293	0	74	0	8496	23.7	0.708559	558.15	1204.53
295	0	78	0	4595	29.4	0.879351	614	1423.67
297	0	84	1	1598	25.9	0.983325	563.14	1391.98
299	0	78	1	3823	31.3	0.921887	535.67	1444.2
300	1	62	0	5156	33.7	1.02899	605.67	1272.65
301	0	66	1	7183	25.3	0.931217	646.32	1464.99
302	0	63	1	6004	35.8	1.12017	553.29	1394.5
303	0	81	0	6474	20.7	0.773836	540.61	1437.56
305	0	69	1	9795	25.9	0.895844	619.66	1409.06
309	0	71	1	4341	27.3	0.96715	569.57	1448.73
310	0	63	1	7495	24.7	0.842512	691.83	1591.02
312	0	63	1	3692	29.3	0.900901	723.94	1631.68
314	0	71	1	7461	23.2	0.834739	619.3	1466.91
315	0	74	1	5186	23.6	0.767409	650.66	1543.59
318	0	81	1	3116	32	1.00403	550.33	1334.08
319	0	66	1	7990	26.1	0.900497	740.94	1620.75
320	1	85	1	2797	31.3	1.08656	550.8	1411.02
321	0	64	0	4874	34.9	0.875257	541.88	1330.94
322	0	67	1	9396	29.6	0.956483	666.66	1592.11
323	0	77	0	8142	23.4	0.836887	484.12	1305.75
324	0	83	1	3821	24.2	0.991444	649.71	1597.95
325	0	75	1	7113	29.7	0.995785	615.87	1444.1
326	0	73	0	4148	29.6	0.933699	578.49	1448.89
328	1	66	0	3353	29.2	0.926633	500.59	1182.16
330	0	75	0	3411	25.7	0.728571	557.07	1248.14
331	1	77	1	4381	29.1	1.06731	500.29	1249.73
332	0	64	1	3675	26.7	0.90943	678.5	1558.33
333	0	67	0	5706	31.6	0.973352	522.77	1292.86
335	0	65	1	8744	25.7	0.868991	696.95	1548.99
337	0	64	1	8063	30.4	0.923767	626.68	1460.34
338	0	78	1	3258	31.5	0.963056	510.31	1412.55
340	0	62	0	5727	28.4	0.811818	606.37	1366.2
342	0	64	0	6950	22.1	0.727835	630.07	1473.03
343	0	67	0	9482	32.4	0.821138	493.39	1156.17
344	0	63	1	8409	25	0.868154	657.64	1547.09
345	0	63	0	12144	27	0.841414	608.11	1337.08
346	0	71	1	3671	32	1.0294	582.48	1519.1
347	0	76	1	7859	26.8	0.897499	643	1560.44
348	0	69	0	5552	35.7	0.865672	609.67	1301.89
352	0	71	1	4484	22.6	0.898701	569.4	1411.9
353	0	72	1	1097	34	0.989834	583.75	1378.91
355	0	68	1	4862	29.4	0.980038	662.37	1570.26
356	0	67	0	7334	26.3	0.793396	553.1	1265.83
357	0	82	0	8640	21.5	0.736	544.9	1427.64
358	0	76	1	1663	27	1	561.27	1457.96
359	0	65	1	6844	37.8	0.89375	643.66	1580.11
360	0	85	0	3307	22.6	0.804244	576.88	1322.27
361	0	66	1	5736	25.4	0.975248	651.14	1462.8
362	0	70	1	3589	27.5	0.995049	549.09	1270.8
363	0	64	0	6883	30.8	0.800712	526.3	1176.28
364	0	85	1	1795	19.8	0.871106	557.45	1539.54
365	0	67	0	6346	21.8	0.715	618.09	1292.67
366	0	74	0	6869	25.2	0.902037	547.65	1325.37
367	0	64	0	15542	26.9	0.942419	504.45	1167.15
368	0	80	1	19045	26.6	1.00291	516.59	1357.8
369	0	81	0	8035	28.9	0.943396	537.85	1317.17
370	0	67	1	9875	28.8	0.981903	640.31	1531.59
371	0	86	1	1432	23.6	0.833333	581.47	1419.32
372	0	78	1	6953	25.2	0.956301	474.89	1330.11
373	0	63	1	14918	27.1	0.903864	651.05	1382.54
374	0	63	1	5588	25	0.948958	694.86	1577.75
375	1	69	0	11504	23.4	0.793651	500.49	1177.29
377	0	85	1	3410	23.2	0.840594	523.94	1452.45
378	0	63	1	2298	32.3	1.04167	680.08	1543.02
379	0	63	0	5165	34.1	0.89219	531.54	1205.21
382	0	77	1	3637	24	0.898477	634.51	1633.01
383	1	70	1	3475	32.8	1	594.37	1335.57
384	0	66	0	15136	31.5	0.972636	537.55	1273.42
385	1	85	0	675	33.3	0.824301	505.39	1223.99
388	1	75	1	5056	30.4	0.990741	514.15	1333.66
389	0	66	0	6785	22.2	0.787879	565.78	1381.08
390	0	67	1	6013	23.3	0.916707	771.66	1666.61
391	0	70	1	6508	24.6	0.905366	650.17	1475.14
392	1	74	0	5472	30.5	0.784553	662.33	1380.31
393	0	66	0	6336	28.4	0.90098	576.89	1310.41
394	0	69	0	10785	27.4	0.767961	564.17	1255.67
395	1	64	1	4947	34	0.997921	564.17	1255.67
396	0	81	1	4317	26.5	1.01631	531.99	1334.25
398	0	73	1	5294	25.1	0.966184	589.93	1647.41
399	0	69	0	1327	30.6	0.963214	477.41	1163.55
400	0	66	1	7741	26.1	0.940404	636.52	1454.47
401	0	67	0	7091	28.4	0.850171	616.23	1669.99
402	0	77	0	5836	27.6	0.825571	627.34	1519.79
403	0	67	0	9200	31.9	0.801963	541.39	1120.5
404	0	64	1	7769	24	0.894581	689.91	1606.66
406	0	77	1	1390	30.4	0.976526	494.4	1428.9
407	0	63	1	9156	24.2	0.892389	664.8	1453.97
408	0	64	1	10015	25.6	0.901961	642.31	1599.41
409	0	83	1	4480	24.8	0.892079	564.29	1427.61
410	1	79	1	3339	23.9	0.834879	582.24	1450.41
411	0	63	0	12887	21.9	0.785988	675.39	1462.96
412	0	78	1	10120	28.9	0.914875	575.07	1487.44
415	1	72	1	4670	28.4	0.933333	677.24	1545.17
416	0	75	1	5387	26.7	0.933654	612.57	1478.31
419	0	66	1	6130	28.2	0.909091	634.2	1499.17
420	0	73	0	3415	26.4	0.981417	492.68	1316.94
421	0	63	1	8412	30.5	0.971845	631.78	1637.17
423	0	73	0	9654	22	0.770256	549.6	1317.32
425	0	80	0	2477	26.7	0.825688	488.6	1527.74
426	0	70	1	8169	28	0.913615	627.78	1516.6
427	0	67	1	7447	20.5	0.855809	644.78	1518.02
428	0	78	0	9346	19	0.71087	506.17	1276.58
430	1	81	1	2761	30.7	1.04613	589.68	1504.29
432	0	76	1	5510	32.1	0.972973	584.77	1395.52
435	0	70	0	3756	28.2	0.985577	498.05	1231.62
436	0	85	0	2914	25.6	1.00388	558.33	1442.56
437	0	85	1	5674	24.7	0.900756	540.21	1413.23
438	0	65	0	6239	20	0.691765	518.86	1181.95
439	0	62	1	11785	29.2	0.963934	586.34	1376.87
440	0	64	0	9796	24.3	0.861321	625.99	1399.94
441	0	69	0	10655	22.6	0.774731	582.82	1468.45
442	0	72	0	3948	34.8	0.941286	567.97	1348.18
443	1	64	1	8508	37.5	0.990403	613.03	1419.07
444	0	71	1	1382	28.2	1.02885	616.19	1448.07
446	1	81	1	937	32.2	1.00815	498.82	1283.66
448	0	83	1	2446	24.4	0.973054	489.09	1251.99
450	0	65	0	6769	28.6	0.854867	534.73	1173.14
451	0	70	1	3552	26.7	0.890033	636.28	1434.08
452	0	78	1	4701	31	0.932203	565.56	1554.45
456	0	69	0	4183	39.6	0.937291	594.81	1463.05
459	0	72	1	1575	26.1	0.977948	547.14	1392.96
460	1	68	1	4907	32.1	0.982472	668.9	1554.32
461	0	76	0	6988	28.8	0.853333	601.07	1444.38
462	0	80	1	4145	23.8	0.903884	464.74	1233.24
466	0	85	0	2791	25.1	0.878571	396.35	1254.6
467	1	73	1	8686	25.3	0.908333	544.86	1394.09
468	0	64	0	9623	25.1	0.767705	583.79	1173.19
469	0	63	0	5346	35.2	0.907282	609.04	1468.16
470	0	63	1	5063	26.5	1.00762	609.46	1525.99
471	0	74	0	6527	24.8	1.00449	560.79	1224.91
472	0	67	1	7766	23.9	0.879602	567.12	1232.62
473	0	64	0	7495	28	0.760407	653.55	1368.31
474	1	82	1	1024	27.8	0.963722	609.69	1482.74
501	1	58	0	4456	31.3	0.927932	533.98	1226.31
502	1	67	1	14993	28.9	0.985464	564.35	1466.39
503	1	59	1	13006	26	1.02842	610.91	1404.05
504	1	69	0	2051	37.3	0.943529	588.38	1599.1
505	1	59	1	6511	28.2	0.968932	694.04	1529.61
506	1	71	1	9840	26.8	0.971149	543.3	1481.11
507	1	65	1	4548	26.7	1.11421	538.44	1310.3
508	1	80	1	5638	28.9	0.965035	542.37	1498.22
509	1	60	1	16652	31	1.02805	592.79	1453.16
510	1	60	1	5183	24.9	0.950739	690.82	1690.78
512	1	58	1	15794	31.7	0.98952	574.56	1362.31
513	1	73	1	3981	29.7	0.97484	583.24	1475.75
515	1	78	1	3751	27.1	0.924599	573.5	1471.61
517	1	69	1	7018	32.6	1.10693	680.07	1719.36
518	1	69	1	9620	23.4	0.890732	609.11	1454.55
519	1	56	0	14871	26.9	0.942029	669.72	1525.22
521	1	66	0	3090	24.3	0.967131	534.37	1222.81
522	1	67	1	1488	35.3	1.06467	635.19	1417.71
523	1	62	1	4741	31.7	0.96347	649.15	1476.8
524	1	72	1	1161	28	1.10524	642.3	1649.23
526	1	59	0	7592	27.3	0.91867	570.73	1205.54
527	1	78	1	2569	30.1	1.0192	298.11	656.96
528	1	70	0	5624	33.2	0.896582	594.3	1369.35
529	1	66	0	10975	29.3	0.885523	545.79	1257.56
530	1	63	1	9586	24.4	0.964647	528.26	1419.27
531	1	55	1	6454	27.4	0.94873	713.17	1627.6
532	1	75	0	7187	24.8	0.936609	571.38	1317.55
533	1	64	0	4983	29.8	0.925508	529.05	1334.04
534	1	77	0	2909	35.7	0.860759	578.07	1378.03
535	1	68	1	5426	29.3	0.96093	634.53	1584.99
536	1	69	1	6602	33.9	1.08	663.11	1574.52
537	1	64	1	5406	26	0.966184	547.18	1521.87
538	1	66	1	5369	30.9	0.975332	623	1532.96
539	1	74	0	4899	25.3	0.901763	572.65	1313.22
540	1	61	0	2435	45.5	0.857244	753.31	1704.46
541	1	67	0	8495	27.2	0.865403	626.74	1404.21
542	1	66	1	5932	29	0.993488	647.02	1578.74
543	1	68	1	561	35.9	1.1148	528.94	1457.71
544	1	64	1	3338	27.4	0.870588	612.81	1441.95
545	1	61	1	7370	24.2	0.959799	645.51	1518.89
547	1	66	0	9093	36.7	0.911877	686.21	1530.52
549	1	59	0	2039	34.7	1.01706	631.2	1829.9
551	1	65	1	10583	26.9	0.969975	668.41	1512.19
553	1	69	0	4761	28.6	0.881119	583.26	1245.42
554	1	64	0	5522	40.3	0.861004	625.54	1467.3
555	1	71	1	4673	32.1	1.00919	607.81	1476.03
556	1	64	1	4134	32	1.00566	597.56	1473.67
558	1	65	1	6682	32.2	1.05914	565.73	1408.32
559	1	73	1	7521	18.3	0.853107	563.13	1400.3
560	1	72	1	11374	24.1	0.870229	584.63	1325
561	1	64	0	6149	30	0.886695	532.09	1239.61
562	1	62	1	2985	38.8	0.95057	673.72	1664.15
564	1	68	0	6241	29.8	0.963844	569.48	1419.21
566	1	67	0	3878	33.4	0.827092	555.26	1262.97
567	1	57	0	2846	30.2	0.944522	655.57	1339.44
568	1	66	1	6192	23.8	0.932432	711.76	1653.86
569	1	64	0	3470	25.3	1.05085	576.6	1295.71
570	1	68	1	3015	27.4	0.982176	671.12	1605.39
572	1	59	1	8858	25.5	0.942373	664.81	1489.59
573	1	59	1	8421	29.7	0.987575	737.39	1679.03
574	1	65	0	6266	29.1	0.984186	529.71	1209.92
575	1	68	1	4689	33.7	0.973799	618.31	1457.16
581	1	69	0	8520	24	0.772512	524.48	1278.76
584	1	76	1	12144	20.3	0.814054	631.33	1530.43
586	1	59	1	12120	30.4	0.98156	617.47	1438.71
588	1	61	1	14555	24.6	0.967089	598.28	1343.35
589	1	64	1	7652	34.4	1.00047	616.97	1414.38
590	1	72	1	2591	29.1	0.969378	607.88	1455.89
591	1	58	0	10845	32.6	0.915353	577.01	1344.22
592	1	58	1	2809	37	1.15106	589.5	1404.15
594	1	76	1	4285	27.6	1.02927	630.74	1629.14
597	1	62	0	3736	35.3	0.813981	602.28	1361.02
601	1	56	0	2145	41.6	0.97026	700.14	1574.7
602	1	61	1	13197	26.1	0.939216	686.25	1561.04
603	1	63	1	5623	31.6	0.993488	762.4	1759.94
604	1	65	0	8184	30	0.980578	540.72	1150.67
605	1	61	1	4628	31.5	1.02552	638.49	1452.04
607	1	75	1	4301	34.3	1.04295	645.34	1499.57
608	1	57	0	6921	25.3	0.881308	586.76	1257.29
610	1	61	0	2452	28.3	0.864516	552.87	1191.27
611	1	60	1	4091	24.3	0.961905	560.76	1271.66
612	1	56	0	8959	33.2	0.975964	499.28	1128.57
613	1	71	1	6758	32.4	0.969185	574.2	1356.42
614	1	90	1	586	28.3	1.0032	504.33	1528.72
618	1	72	0	3357	31	0.936817	513.64	1220.16
621	1	70	0	19397	27.2	0.951795	602.24	1267.87
622	1	56	1	6946	33.1	0.998206	665.54	1522.58
623	1	65	1	2520	38.6	1.00454	634.41	1557.9
625	1	69	1	12930	26	0.936359	615.64	1465.02
626	1	68	0	7924	28.5	0.920843	511.33	1275.97
627	1	70	1	9537	27.5	0.922456	561.13	1425.66
628	1	56	0	9611	37.2	0.864646	600.97	1385.24
629	1	59	0	4424	31.8	1.0156	599.98	1326.34
630	1	74	0	7385	30	0.799827	538.74	1168.83
633	1	75	0	2733	32.9	0.815597	548.72	1352.76
634	1	65	1	8909	29.3	1.01066	600.67	1423.06
636	1	75	0	3859	26.1	0.884455	568.07	1320.79
637	1	74	0	1767	21	0.926701	557.19	1430.2
638	1	67	0	10810	23.4	0.904304	549.31	1253.01
639	1	58	1	9460	29.8	1.01859	610.37	1482.57
642	1	69	0	3153	33.7	0.798309	610.63	1313.16
645	1	63	0	3856	26.4	0.944928	586.06	1334.2
646	1	78	1	8534	24.9	0.900497	431.84	1077.81
649	1	59	1	3997	35.6	1.11188	630.33	1567.04
652	1	58	1	4760	32.9	1.04085	641.29	1523.81
654	1	76	1	9259	25.5	1.03245	563.6	1330.32
657	1	56	0	6805	38.3	0.842436	615.92	1274.78
658	1	58	1	7325	26	0.972839	670.98	1537.02
661	1	66	1	5967	26.8	0.959794	595.33	1463.95
662	1	61	1	6253	31.1	1.06095	685.49	1510.19
663	1	74	0	1583	34.5	1.02553	550.14	1270.06
664	1	61	0	7695	29.8	0.882979	553.88	1260.21
665	1	67	1	8086	33	1.06685	592.38	1456.65
667	1	69	0	11562	29.8	0.825328	584.83	1351.31
669	1	74	1	11142	23.7	0.894523	555	1471.67
670	1	65	1	4130	35.7	0.98809	568.18	1411.27
672	1	69	0	8227	28.7	0.822809	501.51	1095.09
674	1	60	0	2987	34.7	0.819983	520.66	1238.93
675	1	57	1	5938	29.5	0.981801	685.51	1523.91
677	1	64	1	7341	30.8	0.971664	598.29	1360.27
678	1	80	0	5570	22.6	0.925577	503.15	1242.96
680	1	80	1	2194	25.3	0.997963	530.3	1366.18
681	1	79	1	5174	26.8	0.894595	629.64	1548.3
682	1	67	0	9285	27.6	0.962136	565.14	1293.34
683	1	65	1	7494	31	0.993458	650.8	1530.56
685	1	62	1	15553	26	0.990918	658.86	1589.4
687	1	58	0	9035	36.8	0.884696	630.6	1359.65
688	1	68	1	12211	29	1.08658	565.74	1678.56
689	1	56	1	9002	28.5	0.98983	638.22	1448.59
691	1	64	1	10321	28.6	0.931282	662.43	1510.74
692	1	59	1	8292	33	1.01351	644.36	1556.44
693	1	61	1	9118	26.6	0.960988	626.23	1502.31
694	1	57	0	10591	31	0.906353	575.2	1268.64
698	1	65	1	7770	32.1	1.06512	562.73	1504.17
699	1	64	1	9634	27.1	0.994965	567.63	1289.26
704	1	66	1	6817	30.3	1.04495	645.92	1519.94
710	1	66	1	495	26.7	1.06773	538.44	1437.57
713	1	63	1	7461	27	0.968262	666.58	1427.35
714	1	77	0	1459	27.3	0.777304	525.62	1289.84
720	1	61	1	8247	26.1	0.925577	605.01	1328.44
721	1	71	0	11103	28.6	0.849887	499.93	1242.62
722	1	75	0	3557	35.3	0.93361	495.58	1206.8
723	1	72	0	5834	31.2	0.915652	511.58	1209.64
726	1	86	1	57	33.2	0.998283	534.47	1482.48
729	1	72	0	1675	34.5	0.951707	519.55	1356.55
732	1	80	0	3617	30.6	0.939259	448.17	1196.7
739	1	68	1	2067	27.1	1.02161	596.34	1503.55
741	1	58	0	7262	26.3	0.644879	555.27	1216.92
743	1	66	0	10379	28.2	0.914587	537.88	1301.89
745	1	71	1	7300	26.1	0.987565	493.97	1415.12
747	1	58	0	7199	31.5	0.723077	518.25	1150.02
749	1	81	1	1085	38.2	1.008	475.02	1295.04
750	1	58	1	9673	27.3	0.964948	584.13	1310.51
751	1	57	1	7024	32.4	0.958716	622.11	1462.88
752	1	74	0	6682	31.9	0.858515	533.41	1409.03
753	1	68	0	4148	36.6	0.945082	537.04	1341.39
755	1	57	1	14672	27.4	0.995049	665.16	1566.53
758	1	70	1	4217	29.3	1.05607	527.37	1310.82
759	1	63	1	8444	32.2	0.982633	581.61	1342.93
760	1	65	1	9048	26	0.966093	539.87	1322.01
761	1	68	1	1009	38.6	1.07203	609.12	1468.32
762	1	56	0	3927	36	0.903226	565.96	1226.51
763	1	71	1	1800	39.2	1.08678	545.44	1367.28
764	1	68	0	5984	34.9	0.915966	541.41	1209.68
765	1	64	0	8192	36.7	0.873469	561.2	1134.59
767	1	66	1	1418	32.7	0.982609	679.2	1816.12
772	1	79	1	8461	26.6	0.995305	608.91	1508.85
774	1	72	0	4844	26.8	1.01442	496.5	1204.77
775	1	70	1	8488	28.1	0.987835	675.03	1659.36
776	1	72	1	2853	32	0.973952	577.44	1391.52
777	1	69	1	5249	25.3	0.96789	557.12	1304.7
781	1	71	1	14957	22.5	0.879156	576.11	1422.01
786	1	69	1	5726	28.5	0.986238	612.73	1425.9
792	1	66	1	4953	33	1.03493	525.17	1409.13
794	1	66	1	4244	28.1	0.980198	531.06	1403.83
798	1	62	0	7125	32.6	1	618.22	1506.76
803	1	62	0	6862	33.5	0.885463	564.1	1272.18
819	1	69	0	4539	22.1	0.8	542.1	1323.31
821	1	63	0	3758	33.4	0.901322	539.03	1205.49
825	1	65	0	2137	39.9	0.952697	543.08	1194.53
828	1	66	0	5341	25.7	0.830923	567.79	1359.78
831	1	61	1	4540	31.3	1.00448	601.05	1389.48
833	1	65	1	6986	30.1	1.02985	510.74	1403.55
836	1	68	0	4322	35.6	0.908297	570.29	1424.29
837	1	63	0	2616	43.6	0.963129	521.21	1200.41
838	1	69	0	3379	40.9	0.883525	583.44	1434.98
840	1	68	0	5222	26.9	0.926366	531.51	1301.46
843	1	67	0	10382	23.7	1.02747	517.48	1233.8
845	1	66	1	5002	37	1.07059	567.19	1403.69
846	1	60	0	6493	27.9	0.906944	598.6	1372.63
854	1	68	1	10985	30.9	0.958904	583.87	1464.67
858	1	69	1	8050	25.3	0.957447	599.46	1486.97
862	1	61	1	3833	26.3	1.03002	630.74	1493.85
875	1	69	0	7091	22.6	0.90625	495.13	1071.08
884	1	65	0	11342	35.9	0.929167	531	1179.22
892	1	68	0	3853	24.8	0.952128	571.91	1297.49
909	1	65	1	5419	25.4	0.968389	640.81	1471.92
913	1	64	1	2583	31.2	1.02429	592.12	1434.69
927	1	68	1	5647	26.7	1.08679	651.1	1680.53
934	1	67	1	3805	30.3	1.00866	714.1	1608.73
939	1	66	1	1885	41.1	1.00775	598.96	1483.61
955	1	68	1	5406	42.2	0.94717	631.04	1535.81
959	1	62	0	5476	39.4	0.845018	577.11	1219
960	1	73	0	5584	24.1	1.0108	526.73	1240.84
961	1	60	0	5766	32.3	0.861472	662.64	1479.23
963	1	60	1	3571	30.4	1.02506	665.22	1576.85
970	1	61	1	13428	29	0.985437	648.27	1543.45
973	1	69	1	2607	29.1	0.995349	593.52	1530.1
974	1	65	1	9893	26.8	0.950739	593.08	1468.42
975	1	66	1	7754	27.8	0.997038	624.77	1442.39
977	1	68	1	1238	27.1	0.968182	548.71	1412.69
979	1	64	1	5233	25.1	0.951042	562.16	1363.41
983	1	59	0	3782	33.6	0.965665	636.82	1336.15
